# Supplementary material for: SGIV Induced and Exploited Cellular De Novo Fatty Acid Synthesis for Virus Entry and Replication
Source: Viruses. 2022 Jan 18;14(2):180. doi: 10.3390/v14020180 (PMC8878837; doi:10.3390/v14020180)
Supplement: Supplementary file 1 [file viruses-14-00180-s001.zip]

Archive with 1 entries (1 files):
- viruses-1524487-supplementary.pdf
